# Supplementary material for: Review of the evidence on the influence of Wi-Fi 2.4 GHz radiation on oxidative stress and its possible relationship with Alzheimer’s disease
Source: Front Neurol. 2025 Oct 3;16:1616435. doi: 10.3389/fneur.2025.1616435 (PMC12531076; doi:10.3389/fneur.2025.1616435)
Supplement: Supplementary file 1 [file Table_1.xlsx]

## Sheet: Sheet1
Table 1. Unified Systematic Review Matrix: Oxidative Stress in Alzheimer’s and from Wi-Fi Exposure
No.	Group	Reference	DOI/Link	Objective / Main Topic	Evidence or Relation to Oxidative Stress	Relevant Comments
1	Alzheimer + Oxidative	Hernandez, F., Lucas, J. J., & Avila, J. (2012)	https://doi.org/10.3233/JAD-2012-129025	Study of GSK3 and Tau in Alzheimer’s disease	GSK3 is involved in Tau phosphorylation, associated with oxidative stress	Suggests neuronal damage mediated by oxidative mechanisms
2	Alzheimer + Oxidative	Lai, S. et al. (2023)	https://doi.org/10.7717/peerj.16635	Role of GSK-3β in neurodegenerative diseases	GSK-3β activates ROS-generating pathways	Supports the oxidative stress hypothesis in Alzheimer’s
3	Alzheimer + Oxidative	Karch, C. M. & Goate, A. M. (2015)	https://doi.org/10.1016/j.biopsych.2014.05.006	Genetic mechanisms in Alzheimer’s disease	Mentions cellular stress as part of pathogenesis	Not exclusively focused on oxidative stress but relevant
4	Alzheimer + Oxidative	Ando, K. et al. (2022)	https://doi.org/10.3390/cells11243994	The role of PICALM gene in Alzheimer’s	PICALM regulates processes affecting oxidative homeostasis	Important to understanding antioxidant mechanisms
5	Alzheimer + Oxidative	Harold, D. et al. (2009)	https://doi.org/10.1038/ng.440	Genetic associations with Alzheimer’s	CLU has protective antioxidant functions	Links genetic predisposition with oxidative stress
6	Wi-Fi + Oxidative	Kamali, K. et al. (2018)	https://doi.org/10.1007/s11356-018-3482-0	Effects of continuous Wi-Fi exposure in rats	Increase in MDA and other oxidative stress markers	Direct evidence of oxidative damage
7	Wi-Fi + Oxidative	Jorge-Mora, T. et al. (2010)	https://doi.org/10.2528/PIER09102804	Brain changes induced by Wi-Fi radiation	Induction of HSP-90 proteins, related to cellular stress	Indirect response to oxidative damage
8	Wi-Fi + Oxidative	Jafari, M. et al. (2022)	https://doi.org/10.5812/jhealthscope-120282	Impact of heat and Wi-Fi on cardiovascular system	Oxidative stress suggested as a mechanism	Tissue damage observed in cardiovascular system
9	Wi-Fi + Oxidative	Kuybulu, A. E. et al. (2016)	https://doi.org/10.3109/0886022X.2016.1148937	Effects of Wi-Fi on kidney development in young rats	Tissue alterations and increased oxidative stress	Direct tissue impairment in developing organs
