# Supplementary material for: Review of the evidence on the influence of Wi-Fi 2.4 GHz radiation on oxidative stress and its possible relationship with Alzheimer’s disease
Source: Front Neurol. 2025 Oct 3;16:1616435. doi: 10.3389/fneur.2025.1616435 (PMC12531076; doi:10.3389/fneur.2025.1616435)
Supplement: Supplementary file 2 [file Table_2.xlsx]

## Sheet: PICOC
Table 2. Elements of the PICOC Framework
Component		Description
Population	(P)	Animal models (rats), human cell lines, and tissues used to investigate the biological impacts of Wi-Fi radiation exposure.
Intervention	(I)	Exposure to 2.4 GHz non-ionizing electromagnetic radiation from Wi-Fi devices.
Comparison	(C)	Groups not exposed to Wi-Fi or other forms of electromagnetic radiation or related frequencies
Outcomes	(O)	Alterations in oxidative stress levels, gene expression, cellular damage biomarkers, and associations with neurodegenerative processes such as Alzheimer’s disease
Context	(C)	Studies published between 2000 and 2024, in biomedical, technological, and bioinformatic contexts.
