# Supplementary material for: Review of the evidence on the influence of Wi-Fi 2.4 GHz radiation on oxidative stress and its possible relationship with Alzheimer’s disease
Source: Front Neurol. 2025 Oct 3;16:1616435. doi: 10.3389/fneur.2025.1616435 (PMC12531076; doi:10.3389/fneur.2025.1616435)
Supplement: Supplementary file 3 [file Table_3.xlsx]

## Sheet: Hoja1
Table 3. Bioactive Effects of Radiofrequency Exposure in Biological Systems
Bioactive Effect	Signal Type	Waveform	Frequency Range	Biological Target	Key Findings	Reference	Beacon Rate (Hz)	Modulation/Pulsation (kHz–MHz)
Harmful	Real	Pulsed	2.412-2.484 GHz	Rat immune system	Altered gestational outcomes	Aït-Aïssa 2012	10	OFDM (300k-40M)
			2.45 GHz	Rat cornea	Oxidative damage	Akar 2013	-	CW/DSSS (1M)
			900 MHz	Rat lymphocytes	Oxidative stress	Aydin 2011	8.33	GSM (217)
			2.4 GHz	Human placenta	Cellular stress markers	Bektas 2020	10	OFDM (300k)
			2.45 GHz	Neuronal cells	Differential cell responses	Bertuccio 2023	-	CW/Pulsed (N/A)
			2.4 GHz	Rat testes	Reproductive dysfunction	Dasdag 2015	10	OFDM (300k)
			1.8 GHz	Rat eye	Gene expression changes	Eker 2018	217	GSM (217)
			2.4 GHz	Rat CV system	Cardiovascular stress	Jafari 2022	10	OFDM (300k)
			2.45 GHz	Rat brain	HSP-90 induction	Jorge-Mora 2010	-	CW (N/A)
			2.4 GHz	Rat model	Persistent oxidative stress	Kamali 2018	10	OFDM (300k)
			2.45 GHz	Rat kidney	Developmental damage	Kuybulu 2016	-	CW (N/A)
			2.45 GHz	Leukemia cells	Ca²⁺-mediated stress	Nazıroğlu 2012	-	CW (N/A)
			1800 MHz	Rat development	Cytogenotoxicity	Şekeroğlu 2012	217	GSM (217)
			900 MHz–2.45 GHz	Cellular and tumor systems (cancer); oxidative stress	Promoted cancer progression after prolonged exposure; increases in ROS and metabolic damage	[Yakymenko 2011]	8.33-217	GSM/UMTS
			1765 MHz & 9375 MHz	Central nervous system; endocrine system (insulin and testosterone production)	Low-level activation of the nervous system; hormonal effects (insulin, testosterone)		-	Radar (1k-10M)
			1.5 GHz	Motor nervous system (rabbits)	Adaptation in motor activity of rabbits; decrease over time		-	CW (N/A)
		Continuous	2.45 GHz	Motor nervous system (rabbits)	Adaptation in motor activity of rabbits; decrease over time		-	CW (N/A)
		Pulsed	2.45 GHz	Rat hippocampus	HSP stress response	Yang 2012	-	CW (N/A)
Protective	Real	Pulsed	1.8 GHz	Rat blood	Garlic antioxidant effects	Avci 2012	217	GSM (217)
Beneficial	Real		5G	Skin cells	Melanin suppression	Kim 2022	-	OFDMA (100M)
Neutral	Simulated	Continuous	6-100 GHz	Skin model	Thermal effects only	Christ 2020	-	CW (N/A)
	Simulated	Pulsed	2.45 GHz	Glial cells	No gene changes	Sakurai 2011	-	CW (N/A)
	Real	Pulsed	9375 MHz	Rodents (behavioral assays)	Weak or transient behavioral effects (low power)	[Yakymenko 2011]	-	Radar (1M)
RF Exposure Assessment Protocol				RF safety	Device compliance	[EMC 2020]	-	Various
Network data transmission				Industrial networks	Technical standards	Kinabo 2021	-
Abbreviations:	CW: Continuous Wave				DSSS: Direct Sequence Spread Spectrum
	OFDM: Orthogonal Frequency Division Multiplexing (Wi-Fi)				OFDMA: Orthogonal Frequency Division Multiple Acces
	GSM: Global System for Mobile Communications				TSCH: Time-Slotted Channel Hopping (Industrial IoT)

## Sheet: Hoja2
			CW: Continuous Wave	DSSS: Direct Sequence Spread Spectrum
			OFDM: Orthogonal Frequency Division Multiplexing (Wi-Fi)	OFDMA: Orthogonal Frequency Division Multiple Access (5G)
			GSM: Global System for Mobile Communications	TSCH: Time-Slotted Channel Hopping (Industrial IoT)
