# Supplementary material for: Review of the evidence on the influence of Wi-Fi 2.4 GHz radiation on oxidative stress and its possible relationship with Alzheimer’s disease
Source: Front Neurol. 2025 Oct 3;16:1616435. doi: 10.3389/fneur.2025.1616435 (PMC12531076; doi:10.3389/fneur.2025.1616435)
Supplement: Supplementary file 4 [file Table_4.xlsx]

## Sheet: Hoja1
Table 4. Evidence Mapping of Oxidative Stress in RF Studies (Wi-Fi/Mobile) and Alzheimer's Disease Research
Group	Reference	DOI/Link	Objective	Oxidative Stress Evidence	Comments
Wi-Fi + Oxidative	Aït-Aïssa et al. 2012	10.1002/bem.21699	Prenatal Wi-Fi effects on rat immunity	Immune markers (ROS indirect)	2.45 GHz, in vivo
Wi-Fi + Oxidative	Akar et al. 2013	10.3109/09553002.2013.754557	2.45 GHz rat cornea damage	Confirmed oxidative damage	2.45 GHz, in vivo
Alzheimer + Oxidative	Ando et al. 2022	10.3390/cells11243994	PICALM in Alzheimer's	Molecular pathways	Review
Alzheimer + Oxidative	Arispe et al. 1993	10.1073/pnas.90.2.567	Aβ calcium channels	Ca²ⁿ → ROS link	In vitro
Wi-Fi + Oxidative	Avci et al. 2012	10.3109/09553002.2012.711504	1.8 GHz + garlic in rats	Garlic reduced ROS	1.8 GHz mobile
Wi-Fi + Oxidative	Aydin & Akar 2011	10.1016/j.arcmed.2011.06.001	900 MHz rat lymphocytes	Altered oxidative markers	GSM 900MHz
Wi-Fi + Oxidative	Bektas et al. 2020	10.1080/13102818.2020.1725639	Wi-Fi vs mobile placenta	Cellular stress	Human ex vivo
Alzheimer + Oxidative	Belloy et al. 2023	10.1001/jamaneurol.2023.3599	APOE and AD risk	Genetic risk	Review
Wi-Fi + Oxidative	Bertuccio et al. 2023	10.3390/biomedicines11123129	2.45 GHz neuron/PBMC effects	Cellular stress	In vitro
Alzheimer + Oxidative	Bezprozvanny & Mattson 2008	10.1016/j.tins.2008.06.005	Calcium in AD	Ca²ⁿ → ROS	Review
Methods	Cargnello & Roux 2012	10.1128/MMBR.00013-12	MAPK pathways	Signaling	Background
Methods	Christ et al. 2020	10.1093/rpd/ncz293	6-100 GHz skin heating	Thermal only	Modeling
Methods	Clapham 2007	10.1016/j.cell.2007.11.028	Calcium signaling	Fundamental	Review
Wi-Fi + Oxidative	Dasdag et al. 2015	10.3109/15368378.2013.869752	2.4 GHz rat testes	Reproductive damage	2.4 GHz Wi-Fi
Methods	Eker et al. 2018	10.4149/BLL_2018_106	1800 MHz rat eye genes	Stress genes	GSM 1800MHz
Methods	EMC Tech 2020	FCC Report	Device compliance	Technical	Regulatory
Alzheimer + Oxidative	Fotinopoulou et al. 2005	10.1074/jbc.C500231200	BRI2-APP interaction	Aβ regulation	Molecular
Alzheimer + Oxidative	Guerreiro et al. 2013	10.1056/NEJMoa1211851	TREM2 in AD	Microglial ROS	Genetics
Alzheimer + Oxidative	Harold et al. 2009	10.1038/ng.440	CLU/PICALM GWAS	Genetic risk	Study
Alzheimer + Oxidative	Hernandez et al. 2012	10.3233/JAD-2012-129025	GSK3/Tau in AD	Indirect ROS link	Review
Methods	IEEE 2008	802.15.4	Wireless standard	Technical	Reference
Wi-Fi + Oxidative	Jafari et al. 2022	10.5812/jhealthscope-120282	2.4 GHz rat CV system	Physiological stress	Wi-Fi + heat
Wi-Fi + Oxidative	Jorge-Mora et al. 2010	10.2528/PIER09102804	2.45 GHz rat brain HSP	Stress response	2.45 GHz
Wi-Fi + Oxidative	Kamali et al. 2018	10.1007/s11356-018-3482-0	Wi-Fi oxidative stress	Confirmed ROS	2.4 GHz Wi-Fi
Table 4. Evidence Mapping of Oxidative Stress in RF Studies (Wi-Fi/Mobile) and Alzheimer's Disease Research
Group	Reference	DOI/Link	Objective	Oxidative Stress Evidence	Comments
Alzheimer + Oxidative	Karch & Goate 2015	10.1016/j.biopsych.2014.05.006	AD risk genes	Pathogenesis	Review
Wi-Fi + Oxidative	Kim et al. 2022	10.3390/antiox11081449	5G melanin reduction	ROS reduction	5G in vitro
Methods	Kinabo et al. 2021	10.1109/ICACCS51430.2021.9441748	Industrial networks	Technical	Engineering
Wi-Fi + Oxidative	Kuybulu et al. 2016	10.3109/0886022X.2016.1148937	2.45 GHz rat kidney	Developmental damage	2.45 GHz
Alzheimer + Oxidative	Lai et al. 2023	10.7717/peerj.16635	GSK-3β in brain	Neurodegeneration	Review
Methods	Le Boudec et al. 2024	10.1038/s41598-024-58570-1	EM field theory	Physics	Modeling
Alzheimer + Oxidative	Lee et al. 2023	10.1016/j.celrep.2023.112994	SORL1-APOE-CLU	Neuronal regulation	Mechanistic
Methods	Li et al. 2010	10.1007/978-3-642-15853-7_9	Industrial wireless	Technical	Engineering
Alzheimer + Oxidative	Matsuda et al. 2005	10.1074/jbc.C500217200	BRI2 inhibits Aβ	Proteostasis	Molecular
Alzheimer + Oxidative	Mattson 1992	10.1016/0531-5565(92)90027-W	Calcium in neurons	Ca²ⁿ → ROS	Classic
Alzheimer + Oxidative	Mattson 2004	10.1038/nature02621	AD pathways	Includes ROS	Review
Alzheimer + Oxidative	Morimoto 2008	10.1101/gad.1657108	Proteotoxic stress	Chaperones	Review
Methods	Murley et al. 2023	10.1212/NXG.0000000000200054	PRNP in CJD	Prion disease	Genetics
Wi-Fi + Oxidative	Nazıroğlu et al. 2012	10.3109/09553002.2012.682192	2.45 GHz leukemia cells	Ca²ⁿ + ROS	In vitro
Alzheimer + Oxidative	Preman & Arranz 2023	10.1016/j.celrep.2023.113129	SORL1-APOE-CLU	Neuron-specific	Mechanistic
Alzheimer + Oxidative	Qian et al. 2023	10.1007/s12035-023-03414-8	ABCA7 in AD	Mechanisms	Review
Alzheimer + Oxidative	Qin et al. 2021	10.1016/j.mad.2021.111438	TREM2-microglia	Neuroinflammation	Review
Alzheimer + Oxidative	Querfurth & LaFerla 2010	10.1056/NEJMra0909142	AD review	Includes ROS	NEJM Review
Wi-Fi + Oxidative	Sakurai et al. 2011	10.1269/jrr.10116	2.45 GHz glial cells	No gene changes	Continuous wave
Wi-Fi + Oxidative	Şekeroğlu et al. 2012	10.1016/j.ecoenv.2012.02.028	1800 MHz rat genotoxicity	DNA damage	GSM 1800MHz
Methods	Yakymenko et al. 2011	Exp Oncol 33(2):62-70	Microwave cancer risk	Controversial ROS	Review
Wi-Fi + Oxidative	Yang et al. 2012	10.1016/j.brainresbull.2012.04.002	2.45 GHz rat hippocampus	HSP stress	2.45 GHz
Methods	Szklarczyk et al. 2021	10.1093/nar/gkaa1074	STRING database	Bioinformatics	Tool
